# Supplementary material for: Synthesis, Structure, Carbohydrate Enzyme Inhibition, Antioxidant Activity, In Silico Drug-Receptor Interactions and Drug-Like Profiling of the 5-Styryl-2-Aminochalcone Hybrids
Source: Molecules. 2021 May 4;26(9):2692. doi: 10.3390/molecules26092692 (PMC8125089; doi:10.3390/molecules26092692)
Supplement: Supplementary file 1 [file molecules-26-02692-s001.zip]

Archive with 1 entries (1 files):
- molecules-1181576-SI.pdf
